# Supplementary material for: Extended Reality in Neurosurgical Education: A Systematic Review
Source: Sensors (Basel). 2022 Aug 14;22(16):6067. doi: 10.3390/s22166067 (PMC9414210; doi:10.3390/s22166067)
Supplement: Supplementary file 1 [file sensors-22-06067-s001.zip]

Archive with 9 entries (8 files):
- Supplementary_Files/
- Supplementary_Files/Supplementary_file_1_PRISMA_2020_checklist.pdf
- __MACOSX/Supplementary_Files/._Supplementary_file_1_PRISMA_2020_checklist.pdf
- Supplementary_Files/Supplementary_file_3_queries_in_each_database.pdf
- __MACOSX/Supplementary_Files/._Supplementary_file_3_queries_in_each_database.pdf
- Supplementary_Files/Supplementary_file_4_Extended_Risk_of_Bias_table.pdf
- __MACOSX/Supplementary_Files/._Supplementary_file_4_Extended_Risk_of_Bias_table.pdf
- Supplementary_Files/Supplementary_file_2_elaborate_description_of_search_strategy_creation.pdf
- __MACOSX/Supplementary_Files/._Supplementary_file_2_elaborate_description_of_search_strategy_creation.pdf
